# Supplementary material for: Comparison between blood hemoglobin concentration determined by point-of-care device and complete blood count in adult patients with dengue
Source: PLoS Negl Trop Dis. 2021 Aug 16;15(8):e0009692. doi: 10.1371/journal.pntd.0009692 (PMC8389841; doi:10.1371/journal.pntd.0009692)
Supplement: S1 Data — (XLSX) [file pntd.0009692.s005.xlsx]

## Sheet: characteristic
No.	HN	age	gender	admission date	fever day	hos stay	BW	Ht	BMI	DM	Ht	bleeding	No.	bleeding site	Other	fever	Dx by	dengueAb	subtype	hemocon	severity	operator	MCV	1st plt	min plt	day of min plt	1st WBC	baseline Hct	max Hct	baseline Hb	max Hb	max POC-Hb	AST	ALT	ALP	GGT	TB	DB
1	4152348	42	M	2562-04-10	0	5	63.8	166	23.1529	0	1	0	1	0	HCV, epilepsy	0	3	1	N/A	0	3	1	100	49000	49000	0	3900	38	40.3	12.9	13.5	13	1386	292	89	1584	4.3	2.5
2	4779091	33	F	2562-03-11	3	3	54.7	158	21.9116	0	0	1	2	menstruation	0	7	1	0	N/A	0	1	1	88.7	99000	49000	4	2100	38.4	40.3	12.6	13	12.1	38	20	34	22	0.2	0.1
3	4213062	30	F	2562-03-11	3	5	51.9	160	20.2734	0	0	1	3	menstruation	0	5	2	0	2	0	1	1	92.2	98000	25000	5	4500	41.1	42.5	13.4	13.7	13.4	63	20	46	32	0.3	0.1
4	5621612	19	F	30/10/2562	4	3	58	156	23.833	0	0	1	4	UGIB	0	7	3	1	N/A	1	2	1	78.8	38000	38000	6	4900	37.7	47.7	12.2	14.6	13.8	244	121	62	108	0.4	0.3
5	3887985	60	F	19/10/2562	3	6	59.3	156	24.3672	1	1	0	5	0	MM	5	1	0	N/A	0	2	1	86.6	63000	19000	5	2700	36.1	41.2	11.7	13.2	13	34	27	48	24	0.4	0.2
6	4880104	62	F	2562-07-10	2	3	69.8	151	30.6127	0	0	0	6	0	ESRD	2	1	0	N/A	0	1	1	90.3	98000	64000	3	2900	36	39.9	12.1	12.8	13	40	19	46	30	0.4	1
7	3193335	20	M	2562-07-10	3	5	50	171	17.0993	0	0	0	7	0	0	5	1,3	1	N/A	0	2	1	93.5	71000	25000	5	2300	41.3	46	13.7	15.1	14.3	101	34	89	18	1	0.4
8	2408729	70	F	2562-04-10	2	6	60	155	24.974	0	0	0	8	0	RA, CAD	4	1	0	N/A	0	2	1	93.2	106000	21000	6	9600	41	41	13.4	13.4	13	89	70	57	31	0.4	0.2
9	4015610	62	F	29/9/2562	3	7	57	154	24.0344	0	0	0	9	0	DLBCL, HBV	6	1,3	1	N/A	1	2	1	86	16000	16000	5	11700	31.4	44.6	10.2	14.6	14	30	17	62	42	1.2	0.5
10	5446537	22	F	2562-09-09	2	4	65	168	23.03	0	0	0	10	0	0	5	1	0	N/A	0	1	1	79.3	81000	60000	5	3300	40.2	43.1	13.1	13.8	13.3	51	31	56	42	0.3	0.2
11	4839556	45	M	2562-07-12	2	5	113	175	36.898	0	0	0	11	0	0	4	1	0	N/A	1	2	1	86.9	20000	13000	4	3400	37.8	53.9	13.3	18	17	269	195	110	271	0.6	0.2
12	4295130	41	M	17/1/2563	2	4	76	171	25.9909	1	1	0	12	0	DLP, NASH, epilepsy	3	3	1	N/A	0	3	1	89.9	61000	61000	2	12200	40.2	43.5	13.2	14.6	13.2	2892	1212	114	1789	1.3	0.7
13	5111369	22	M	2563-08-01	3	7	61	170	21.1073	0	0	1	13	epitaxis	0	5	2	N/A	1,3	0	2	1	86.1	129000	29000	7	5200	38.8	40.8	12.5	13.2	13.9	56	29	50	20	1.7	0.5
14	3439153	19	F	2563-06-01	3	5	62	160	24.2187	0	0	0	14	0	0	6	1	0	N/A	0	2	1	86.7	182000	49000	6	2800	42.8	45.4	14.1	15.2	15.4	35	13	62	18	0.4	0.2
15	5251783	39	F	26/10/2563	1	2	65	165	23.8751	0	0	1	15	menstruation	0	3	1,3	1	N/A	0	1	1	84.2	31000	21000	3	6600	42.5	43.5	13.4	13.9	13.4	79	65	62	39	0.4	0.2
16	4576335	31	F	23/9/2562	2	3	90.4	167	32.4142	0	0	0	16	0	0	4	1	0	N/A	0	1	1	85.6	205000	113000	4	5200	40.2	48.2	13.1	15.8	15.2	62	52	69	120	0.5	0.3
17	c352651	26	F	18/11/2562	3	0	55	161	21.2183	0	0	0	17	0	0	6	1	0	N/A	0	1	2	88.8	253000	208000	3	3810	36.8	40.3	13.4	14.3	14
18	c278064	67	M	28/11/2562	2	4	62	165	22.7732	0	1	0	18	0	CAD	5	1	0	N/A	0	1	2	80.6	175000	21000	5	5230	42.5	44.8	14.4	15.4	15.8	75	65	72	270	0.4	0.2
19	c163112	42	F	20/11/2562	3	4	61.6	155	25.64	0	0	0	19	0	DLP, myoma	7	1	0	N/A	0	1	2	92.7	126000	77000	7	3340	41.5	42.5	13.9	14.4	12.6	460	248	87	187	0.5	0.3
20	c708849	41	M	20/11/2562	2	4	83	165	30.4867	0	0	0	20	0	0	5	1	0	N/A	0	1	2	87.7	93000	12000	7	4020	45.1	50.3	15	16.9	16.9	92	73	149	311	1	0.7
21	c692823	22	F	2562-04-11	3	5	42	159	16.6133	0	0	0	21	0	0	4	1	0	N/A	0	1	2	84.1	138000	64000	7	2420	34.1	36.1	11.3	11.9	11.2	72	32	44	14	0.5	0.2
22	c108745	35	F	2562-07-11	1	3	64	165	23.5078	0	0	0	22	0	MDD	2	3	1	N/A	0	1	2	89.2	47000	47000	6	8760	38.3	42.1	12.9	13.9	10.6
23	c708801	30	M	22/11/2562	2	0	60	169	21.0077	0	0	0	23	0	0	5	1	0	N/A	0	1	2	81.7	120000	120000	3	7130	42.7	43.8	13.6	14.4	13.9
24	c627893	22	F	2562-08-11	3	3	62	162	23.6244	0	0	0	24	0	0	7	1	0	N/A	0	1	2	88.2	60000	47000	8	1650	36.9	40.3	12.1	13.1	13.6	55	24	40	16	0.5	0.2
25	c541924	27	F	24/11/2562	3	3	48	162	18.2899	0	0	0	25	0	0	6	1,3	1	N/A	0	1	2	86.9	75000	58000	6	2750	31.8	32.4	11	11.3	10.7	107	45	48	101	0.3	0.2
26	c784873	22	F	2563-10-06	2	3	46.9	150	20.8444	0	0	0	26	0	0	6	1	0	N/A	1	2	2	89.9	127000	98000	7	2780	37.1	44.6	12	14.3	12.8	66	26	74	89	0.2	0.1
27	c832816	37	M	20/5/2563	3	5	94.1	175	30.7265	0	0	0	27	0	renal calculi	6	1	0	N/A	0	1	3	90.1	52000	21000	7	1200	41	47.4	13.5	15.1	15	159	65	67	80	0.4	0.2
28	c510891	18	F	19/9/2563	3	5	39.7	158	15.9029	0	0	0	28	0	0	7	1,3	0	N/A	0	1	1	83.2	186000	104000	7	2030	33	37.8	10.5	12	11	31	11	71	12	0.3	0.1
29	c105186	43	F	20/9/2563	3	4	63.3	160	24.7266	0	0	0	29	0	0	5	1,3	0	N/A	0	1	1	88.5	75000	35000	6	1540	38	42	12.4	14	13.5	51	37	57	47	0.3	0.1
30	c671554	31	F	15/9/2563	2	5	52	160	20.3125	0	0	0	30	0	0	5	1	0	N/A	1	3	1	81.9	30000	24000	5	2690	38	49.1	12.6	16.4	16	159	145	119	120	0.3	0.1
31	c408828	32	F	2563-09-09	4	5	52	163	19.5717	0	0	0	31	0	0	8	1	0	N/A	0	1	3	82.7	109000	71000	6	3700	38.6	43.4	12.3	13.7	12.5	192	35	55	25	0.3	0.1
32	c916877	24	F	13/9/2563	3	3	65	165	23.8751	0	0	0	32	0	0	6	1,3	0	N/A	0	1	3	93.1	92000	88000	7	2620	39.1	41.7	12.9	13.5	12.9	59	32	59	88	0.4	0.3
33	c798269	26	F	28/9/2563	3	4	63.6	169	22.2681	0	0	0	33	0	0	5	1	0	N/A	0	1	3	82.1	146000	116000	7	1770	36.1	41.3	12.1	13.8	13.8	114	57	78	98	0.2	0.1
34	c900744	18	M	20/8/2563	3	4	66	183	19.708	0	0	0	34	0	0	8	3	0	N/A	1	2	3	89.5	102000	60000	7	1530	41.7	50.1	13.6	17.3	17.3	62	29	48	16	0.4	0.2
35	4228135	70	M	19/10/2563	4	7	61	166	22.1367	0	1	0	35	0	gout, AF	6	1,3	0	N/A	0	1	1	88.1	64000	14000	5	3170	36	40.7	12.2	13.5	13	75	21	119	97	0.7	0.3
36	3218060	26	M	20/8/2563	3	6	96	170	33.218	0	0	0	36	0	hemophiliaA	7	1	0	N/A	1	2	1	93.3	172000	37000	7	5400	42	52.5	13.7	17.4	16.6	35	43	60	39	0.6	0.3
37	3994111	34	F	2563-06-07	3	6	54	161	20.8325	0	0	0	37	0	0	6	1	0	N/A	0	1	1	80	221000	103000	6	5400	37.5	42.1	12.3	13.8	13.4	401	232	196	329	0.3	0.2
38	5667432	26	F	28/6/2563	3	5	52	158	20.83	0	0	0	38	0	0	6	1	0	N/A	0	1	1	92.5	75000	42000	6	1700	39.6	43	13.3	14.2	13.4	82	43	45	22	0.2	0.1
39	c179557	33	F	14/8/2563	4	4	63.8	155	26.5557	0	0	0	39	0	0	6	1	0	N/A	0	1	3	87.1	108000	45000	7	2930	39.6	41.2	13.6	14	11.3	94	91	134	325	0.4	0.3
40	c776398	33	M	14/8/2563	3	0	105.3	173	35.1833	0	0	0	40	0	0	5	3	0	N/A	0	1	3	81.2	227000	227000	4	5700	37.9	40.1	12.5	12.7	12.2	48	21	49	50	0.2	0.1
41	c873972	19	M	14/7/2563	4	6	120	190	33.241	0	0	0	41	0	0	5	1	0	N/A	0	1	3	84.6	155000	116000	6	2680	44.3	47.7	14.7	16.2	16.8	64	82	54	42	0.4	0.1
42	c884353	38	F	2563-01-08	2	6	89	159	35.2043	0	0	0	42	0	0	4	1	0	N/A	0	1	3	85	88000	70000	5	3600	35.3	39.1	11.8	13.1	12.3	116	87	75	97	0.6	0.2
43	c118194	24	F	2563-03-08	2	5	70	162	26.6728	0	0	0	43	0	0	3	1	0	N/A	0	1	3	77.4	185000	164000	4	4280	36	38.9	11.3	11.7	11.4	50	28	71	41	0.2	0.1
44	4893713	21	M	13/12/2663	3	5	69.3	168	24.5536	0	0	0	44	0	0	7	1	0	N/A	0	1	1	88.7	188000	115000	6	6170	44.8	46.2	14.4	15.1	15.6	25	19	42	29	0.3	0.1

## Sheet: POCHb-Hb
No.	age	gender	admission date		POCHb/Hb												POCHb/Hct
1	42	M	2562-04-10		12.0/12.7	12.3/12.8	13.0/13.5	12.7/12.6	12.5/12.5	11.8/12.1	12.1/12.9						12.0/36.8	12.3/37.6	13.0/40.3	12.7/37.4	12.5/37.3	11.8/36.9	12.1/38.0
2	33	F	2562-03-11		12.1/13.0	11.9/12.2	11.5/12.6										12.1/40.3	11.9/37.9	11.5/38.4
3	30	F	2562-03-11		13.4/13.7	13.4/13.4	12.6/13.6	12.2/13.2	12.2/13.4								13.4/42.5	13.4/40.1	12.6/41.8	12.2/40.5	12.2/41.1
4	19	F	30/10/2562		13.8/14.6	12.3/12.4	10.7/12.2										13.8/47.7	12.3/38.0	10.7/37.7
5	60	F	19/10/2562		11.8/12.5	9.9/11.9	13.0/13.2	12.0/11.8	12.1/12.4	11.2/11.7							11.8/39.8	9.9/37.8	13.0/40.6	12.0/36.7	12.1/38.4	11.2/36.1
6	62	F	2562-07-10		13.0/12.8	12.9/12.7	12.3/12.0	11.2/12.1	11.0/11.8	11.6/12.0							13.0/39.9	12.9/39.6	12.3/38.4	11.2/37.3	11.0/36.5	11.6/37.5
7	20	M	2562-07-10		13.1/13.9	14.7/14.4	14.5/14.2	14.5/14.1	14.3/15.1	14.3/14.1	14.6/14.0	14.0/14.5	15.0/14.1	14.0/13.7			13.1/41.9	14.7/43.7	14.5/44.0	14.5/44.0	14.3/46.0	14.3/42.9	14.6/42.9	14.0/44.3	15.0/44.5	14.0/41.3
8	70	F	2562-04-10		11.2/11.6	11.8/12.5	10.9/12.7	12.3/13.0	11.9/12.8	12.0/12.5	12.4/12.6	13.0/13.4					11.2/34.8	11.8/38.6	10.9/38.9	12.3/40.3	11.9/39.4	12.0/38.3	12.4/37.3	13.0/41.0
9	62	F	29/9/2562		14.0/14.6	12.9/12.4	10.7/12.2	10.8/10.5	11.3/11.0	9.7/9.9	10.8/10.2						14.0/44.6	12.9/38.3	10.7/37.0	10.8/31.4	11.3/33.9	9.7/30.3	10.8/31.4
10	22	F	2562-09-09		13.3/13.8	12.8/12.9	13.6/13.0	13.7/13.1	12.3/13.1	12.5/13.1							13.3/43.1	12.8/39.5	13.6/40.3	13.7/40.5	12.3/40.5	12.5/40.7
11	45	M	2562-07-12		15.9/17.7	17.0/18.0	17.0/17.8	15.7/17.4	16.0/16.7	15.5/15.2	15.0/15.4	13.9/15.6					15.9/54.2	17.0/53.9	17.0/53.4	15.7/52.4	16.0/49.4	15.5/46.1	15.0/46.3	13.9/45.7
12	41	M	17/1/2563		13.7/14.1	13.2/14.6	12.0/13.2										13.7/43.4	13.2/43.5	12.0/40.2
13	22	M	2563-08-01		13.9/13.2	11.4/12.6	12.0/13.0	12.4/12.9	12.7/12.4	12.0/12.5							13.9/41.1	11.4/39.2	12.0/39.3	12.7/39.6	12.7/38.7	12.0/38.8
14	19	F	2563-06-01		13.0/14.2	15.4/15.2	14.8/14.4	12.7/13.3	13.0/13.5	14.0/14.1							13.0/43.9	15.4/45.4	14.8/42.0	12.7/40.7	13.0/41.5	14.0/42.8
15	39	F	26/10/2563		13.4/13.9	12.9/13.4											13.4/43.5	12.9/42.5
16	31	F	23/9/2562		15.2/15.8	15.7/15.1	14.8/14.3	14.0/14.8	14.5/14.1	13.8/13.4	12.5/12.9	12.5/13.1					15.2/48.2	15.7/46.1	14.8/43.9	14.0/45.7	14.5/43.4	13.8/42.0	12.5/41.1	12.5/40.2
17	26	F	18/11/2562	OPD	14.0/14.3	14.0/13.3	13.1/13.4										14.0/40.3	14.0/39.2	13.1/36.8
18	67	M	28/11/2562		15.8/15.4	13.0/13.9	13.8/14.3	14.0/14.4									15.8/44.8	13.0/41.7	13.8/42.1	14.0/42.5
19	42	F	20/11/2562		12.6/14.4	13.4/13.7	13.1/13.9	11.4/13.9									12.6/42.5	13.4/41.2	13.1/40.3	11.4/41.5
20	41	M	20/11/2562		16.9/16.9	13.4/15.3	14.7/16.6	17.7/16.7									16.9/50.3	13.4/45.7	14.7/50.6	17.7/50.5
21	22	F	2562-04-11		11.2/11.9	11.0/11.3											11.2/36.1	11.0/34.1
22	35	F	2562-07-11		10.6/13.9	10.8/12.1	11.4/12.9										10.6/42.1	10.8/36.5	11.4/38.3
23	30	M	22/11/2562	OPD	13.9/14.4												13.9/43.8
24	22	F	2562-08-11		13.6/13.1	11.6/12.3	13.9/12.1										13.6/40.3	11.6/37.8	13.9/36.9
25	27	F	24/11/2562		10.0/11.5	11.4/11.2	10.7/11.3										10.0/31.9	11.4/32.0	10.7/32.4
26	22	F	2563-10-06		12.8/14.3	13.0/13.8	10.4/12.4	11.7/12.0									12.8/44.6	13.0/41.2	10.4/38.4	11.7/37.1
27	37	M	20/5/2563		13.1/14.3	13.2/14.6	13.4/14.2	15.0/15.1	14.6/15.0								13.1/45.3	13.2/46.5	13.4/44.7	15.0/47.4	14.6/46.7
28	18	F	19/9/2563		10.1/10.7	11.1/11.6	11.6/11.4	11.3/11.5	11.0/12.0								10.1/33.1	11.1/36.6	11.6/35.7	11.3/35.8	11.0/37.8
29	43	F	20/9/2563		12.0/12.4	13.5/14.0	12.5/13.3	11.3/13.1									12.0/38.0	13.5/42.0	12.5/40.7	11.3/39.4
30	31	F	15/9/2563		16.0/16.4	15.7/15.3	13.4/13.7										16.0/49.1	15.7/46.6	13.4/42.0
31	32	F	2563-09-09		12.5/13.7	13.2/13.3	11.8/12.4	11.9/12.2	12.0/12.3								12.5/43.4	13.2/42.0	11.8/39.2	11.9/38.8	12.0/38.6
32	24	F	13/9/2563		12.2/12.9	12.9/13.5	13.2/13.2										12.2/39.1	12.9/41.7	13.2/41.4
33	26	F	28/9/2563		13.8/13.8	13.6/13.0	12.8/12.1										13.8/41.3	13.6/38.1	12.8/36.1
34	18	M	20/8/2563		16.2/16.1	17.3/17.3	17.3/16.8	16.0/16.4									16.2/48.1	17.3/50.1	17.3/48.4	16.0/48.6
35	70	M	19/10/2563		12.0/12.3	12.1/13.1	12.1/12.9	13.0/13.5	13.0/13.4	12/11.4	11.9/11.1	11.6/12.2					12.0/37.8	12.1/39.5	12.1/38.1	13.0/40.7	13.0/39.8	12/34.8	11.9/33.9	11.6/36.0
36	26	M	20/8/2563		13.9/13.7	14.0/14.4	14.2/15.7	15.7/16.2	15.0/16.0	15.5/15.9	15.9/16.6	16.6/17.4	15.8/16.2				13.9/42.0	14.0/43.8	14.2/48.6	15.7/48.3	15.0/48.7	15.5/47.5	15.9/52.5	16.6/52.5	15.8/48.5
37	34	F	2563-06-07		13.1/13.6	12.1/12.9	12.1/13.1	13.4/13.8	13.5/13.6	12.5/12.9	12.1/12.7	12.0/12.3	11.7/12.3	11.6/12.2	12.0/12.3		13.1/41.8	12.1/38.9	12.1/39.8	13.4/42.1	13.5/43.2	12.5/41.1	12.1/39.4	12.0/39.2	11.7/37.9	11.6/38.9	12.0/37.5
38	26	F	28/6/2563		12.0/12.9	13.4/14.2	12.0/12.5	13.0/13.4	13.4/13.3	13.5/13.8	13.3/13.9	13.1/13.3					12.0/40.2	13.4/43.0	12.0/37.4	13.0/41.3	13.4/41.6	13.5/41.5	13.3/41.7	13.1/39.6
39	33	F	14/8/2563		11.3/14.0	14.0/13.2	13.3/13.3	13.5/13.6									11.3/41.2	14.0/39.2	13.3/39.2	13.5/39.6
40	33	M	14/8/2563		11.6/12.5	12.2/12.7											11.6/37.9	12.2/40.1
41	19	M	14/7/2563		14.4/14.7	16.1/14.9	14.7/14.9	15.6/15.4	16.8/16.2								14.4/44.3	16.1/44.2	14.7/44.4	15.6/45.4	16.8/47.7
42	38	F	2563-01-08		12.3/13.1	12.9/12.5	12.2/12.1	11.9/11.8									12.3/39.1	12.9/37.0	12.2/35.8	11.9/35.8
43	24	F	2563-03-08		12.1/12.1	11.4/11.7	11.1/11.3										12.1/38.6	11.4/38.9	11.1/36.0
44	21	M	13/12/2663		14.2/15.0	14.6/14.8	14.0/14.9	15.0/15.3	15.6/15.3								14.2/45.4	14.6/44.6	14.0/45.1	15.0/45.9	15.6/45.7

## Sheet: CBC; Hb-Hct
No.	HN	age	gender	admission date		Hb/Hct
1	4152348	42	M	2562-04-10		13.3/40.0	12.9/38.4	12.7/36.8	12.8/37.6	13.5/40.3	12.6/37.4	12.5/37.3	12.1/36.9	12.9/38.0
2	4779091	33	F	2562-03-11		12.5/38.5	13.0/40.3	12.8/39.4	12.6/38.9	12.6/39.2	12.2/37.9	12.6/38.4
3	4213062	30	F	2562-03-11		13.3/38.7	13.1/39.4	13.7/42.5	13.4/40.1	13.6/41.8	13.2/40.5	12.7/37.9	13.5/41.0	13.4/41.1
4	5621612	19	F	30/10/2562		14.6/47.7	13.5/40.1	12.4/38.0	12.2/37.7
5	3887985	60	F	19/10/2562		12.9/40.8	12.5/39.8	11.9/37.8	12.5/39.0	12.8/41.2	12.4/38.4	13.2/40.6	11.8/36.7	12.4/38.2	11.7/36.1
6	4880104	62	F	2562-07-10		12.5/37.7	12.8/39.9	12.7/39.6	12.0/38.4	12.1/37.3	11.8/36.5	12.0/37.5	12.1/36.0
7	3193335	20	M	2562-07-10		14.8/45.1	13.9/41.9	14.4/43.7	14.2/44.0	14.1/44.0	14.1/42.8	15.1/46.0	14.0/42.9	14.5/44.3	14.1/44.5	13.7/41.3
8	2408729	70	F	2562-04-10		12.2/36.5	11.8/35.9	11.6/34.8	12.5/38.6	12.7/38.9	13.0/40.3	12.8/39.4	12.5/38.3	12.6/37.3	13.4/41.0
9	4015610	62	F	29/9/2562		14.6/44.6	12.4/38.3	12.2/37.0	10.5/31.4	11.0/33.9	9.9/30.3	10.2/31.4
10	5446537	22	F	2562-09-09		13.8/43.1	12.9/39.5	13.0/40.3	13.1/40.5	13.1/40.5	13.1/40.7	13.1/40.2
11	4839556	45	M	2562-07-12		18.1/54.5	17.7/54.2	18.0/53.9	17.5/51.9	17.8/53.4	17.4/52.4	16.7/49.4	15.9/48.5	15.5/46.1	15.2/46.1	15.4/46.3	15.6/45.7
12	4295130	41	M	17/1/2563		14.1/43.4	14.6/43.5	13.2/40.2
13	5111369	22	M	2563-08-01		13.2/41.1	13.2/40.8	12.6/39.2	13.0/39.3	13.6/41.7	13.5/41.7	13.7/42.9	12.9/39.6	12.7/38.9	12.7/39.9	12.7/39.6	12.3/37.6	12.4/38.7	12.5/38.8
14	3439153	19	F	2563-06-01		13.8/41.3	14.2/43.9	15.2/45.4	14.4/42.0	13.3/40.7	13.5/41.5	14.1/42.8
15	5251783	39	F	26/10/2563		14.8/46.7	14.3/44.6	13.9/43.5	13.4/42.5
16	4576335	31	F	23/9/2562		15.8/48.2	15.1/46.1	14.3/43.9	14.8/45.7	14.1/43.4	13.4/42.0	12.9/41.1	13.1/40.2
17	c352651	26	F	18/11/2562	OPD	14.3/40.3	13.3/39.2	13.4/36.8
18	c278064	67	M	28/11/2562		15.3/44.1	15.4/44.8	13.9/41.7	14.3/42.1	14.4/42.5
19	c163112	42	F	20/11/2562		14.4/42.5	13.7/41.2	13.9/40.3	13.9/41.5
20	c708849	41	M	20/11/2562		16.9/50.3	15.3/45.7	16.6/50.6	16.7/50.5
21	c692823	22	F	2562-04-11		12.3/36.6	11.6/34.7	11.9/36.1	11.3/34.1
22	c108745	35	F	2562-07-11		13.9/42.1	12.1/36.5	12.9/38.3
23	c708801	30	M	22/11/2562	OPD	14.4/43.8
24	c627893	22	F	2562-08-11		13.1/40.3	12.3/37.8	12.1/36.9
25	c541924	27	F	24/11/2562		11.5/31.9	11.2/32.0	11.3/32.4
26	c784873	22	F	2563-10-06		14.3/44.6	13.8/41.2	12.4/38.4	12.0/37.1
27	c832816	37	M	20/5/2563		14.3/45.3	14.6/46.5	14.2/44.7	15.1/47.4	15.0/46.7
28	c510891	18	F	19/9/2563		10.7/33.1	11.6/36.6	11.4/35.7	11.5/35.8	12.0/37.8
29	c105186	43	F	20/9/2563		12.4/38.0	14.0/42.0	13.3/40.7	13.1/39.4
30	c671554	31	F	15/9/2563		16.4/49.1	15.3/46.6	13.7/42.0	12.9/38.9	12.6/38.0
31	c408828	32	F	2563-09-09		13.7/43.4	13.3/42.0	12.4/39.2	12.2/38.8	12.3/38.6
32	c916877	24	F	13/9/2563		12.9/39.1	13.5/41.7	13.2/41.4
33	c798269	26	F	28/9/2563		13.8/41.3	13.0/38.1	12.1/36.1
34	c900744	18	M	20/8/2563		16.1/48.1	17.3/50.1	16.8/48.4	16.4/48.6
35	4228135	70	M	19/10/2563		12.3/37.8	13.1/39.5	12.9/38.1	13.5/40.7	13.4/39.8	11.4/34.8	11.1/33.9	12.2/36.0
36	3218060	26	M	20/8/2563		13.7/42.0	14.4/43.8	15.7/48.6	16.2/48.3	16.0/48.7	15.9/47.5	16.6/52.5	17.4/52.5	16.2/48.5
37	3994111	34	F	2563-06-07		13.6/41.8	12.9/38.9	13.1/39.8	13.8/42.1	13.6/43.2	12.9/41.1	12.7/39.4	12.3/39.2	12.3/37.9	12.2/38.9	12.3/37.5
38	5667432	26	F	28/6/2563		12.9/40.2	14.2/43.0	12.5/37.4	13.4/41.3	13.3/41.6	13.8/41.5	13.9/41.7	13.3/39.6
39	c179557	33	F	14/8/2563		14.0/41.2	13.2/39.2	13.3/39.2	13.6/39.6
40	c776398	33	M	14/8/2563		12.5/37.9	12.7/40.1
41	c873972	19	M	14/7/2563		14.7/44.3	14.9/44.2	14.9/44.4	15.4/45.4	16.2/47.7
42	c884353	38	F	2563-01-08		13.1/39.1	12.5/37.0	12.1/35.8	11.8/35.3
43	c118194	24	F	2563-03-08		12.1/38.6	11.7/38.9	11.3/36.0
44	4893713	21	M	13/12/2663		15.1/46.2	15.0/45.4	14.8/44.6	14.9/45.1	15.3/45.9	15.3/45.7

## Sheet: description
No.	HN	age	gender	admission date	hos stay	BW	Ht	BMI	DM	Ht	Other	fever	Dx by	dengueAb	subtype	hemocon	severity
									0 = no DM	0 = no HT		total fever days	1 = NS1Ag	0 = -ve Ab	subtype from PCR	0 = absent	1 = without warning sign
									1 = DM	1 = HT			2 = PCR	1 = +ve Ab		1 = present	2 = with warning sign
													3 = IgM with Plt<100k				3 = severe

## Sheet: Sheet3
	POCHb	Hb	Hct
1	12	12.7	36.8
1	12.3	12.8	37.6
1	13	13.5	40.3
1	12.7	12.6	37.4
1	12.5	12.5	37.3
1	11.8	12.1	36.9
1	12.1	12.9	38
2	12.1	13	40.3
2	11.9	12.2	37.9
2	11.5	12.6	38.4
3	13.4	13.7	42.5
3	13.4	13.4	40.1
3	12.6	13.6	41.8
3	12.2	13.2	40.5
3	12.2	13.4	41.1
4	13.8	14.6	47.7
4	12.3	12.4	38
4	10.7	12.2	37.7
5	11.8	12.5	39.8
5	9.9	11.9	37.8
5	13	13.2	40.6
5	12	11.8	36.7
5	12.1	12.4	38.4
5	11.2	11.7	36.1
6	13	12.8	39.9
6	12.9	12.7	39.6
6	12.3	12	38.4
6	11.2	12.1	37.3
6	11	11.8	36.5
6	11.6	12	37.5
7	13.1	13.9	41.9
7	14.7	14.4	43.7
7	14.5	14.2	44
7	14.5	14.1	44
7	14.3	15.1	46
7	14.3	14.1	42.9
7	14.6	14	42.9
7	14	14.5	44.3
7	15	14.1	44.5
7	14	13.7	41.3
8	11.2	11.6	34.8
8	11.8	12.5	38.6
8	10.9	12.7	38.9
8	12.3	13	40.3
8	11.9	12.8	39.4
8	12	12.5	38.3
8	12.4	12.6	37.3
8	13	13.4	41
9	14	14.6	44.6
9	12.9	12.4	38.3
9	10.7	12.2	37
9	10.8	10.5	31.4
9	11.3	11	33.9
9	9.7	9.9	30.3
9	10.8	10.2	31.4
10	13.3	13.8	43.1
10	12.8	12.9	39.5
10	13.6	13	40.3
10	13.7	13.1	40.5
10	12.3	13.1	40.5
10	12.5	13.1	40.7
11	15.9	17.7	54.2
11	17	18	53.9
11	17	17.8	53.4
11	15.7	17.4	52.4
11	16	16.7	49.4
11	15.5	15.2	46.1
11	15	15.4	46.3
11	13.9	15.6	45.7
12	13.7	14.1	43.4
12	13.2	14.6	43.5
12	12	13.2	40.2
13	13.9	13.2	41.1
13	11.4	12.6	39.2
13	12	13	39.3
13	12.4	12.9	39.6
13	12.7	12.4	38.7
13	12	12.5	38.8
14	13	14.2	43.9
14	15.4	15.2	45.4
14	14.8	14.4	42
14	12.7	13.3	40.7
14	13	13.5	41.5
14	14	14.1	42.8
15	13.4	13.9	43.5
15	12.9	13.4	42.5
16	15.2	15.8	48.2
16	15.7	15.1	46.1
16	14.8	14.3	43.9
16	14	14.8	45.7
16	14.5	14.1	43.4
16	13.8	13.4	42
16	12.5	12.9	41.1
16	12.5	13.1	40.2
17	14	14.3	40.3
17	14	13.3	39.2
17	13.1	13.4	36.8
18	15.8	15.4	44.8
18	13	13.9	41.7
18	13.8	14.3	42.1
18	14	14.4	42.5
19	12.6	14.4	42.5
19	13.4	13.7	41.2
19	13.1	13.9	40.3
19	11.4	13.9	41.5
20	16.9	16.9	50.3
20	13.4	15.3	45.7
20	14.7	16.6	50.6
20	17.7	16.7	50.5
21	11.2	11.9	36.1
21	11	11.3	34.1
22	10.6	13.9	42.1
22	10.8	12.1	36.5
22	11.4	12.9	38.3
23	13.9	14.4	43.8
24	13.6	13.1	40.3
24	11.6	12.3	37.8
24	13.9	12.1	36.9
25	10	11.5	31.9
25	11.4	11.2	32
25	10.7	11.3	32.4
26	12.8	14.3	44.6
26	13	13.8	41.2
26	10.4	12.4	38.4
26	11.7	12	37.1
27	13.1	14.3	45.3
27	13.2	14.6	46.5
27	13.4	14.2	44.7
27	15	15.1	47.4
27	14.6	15	46.7
28	10.1	10.7	33.1
28	11.1	11.6	36.6
28	11.6	11.4	35.7
28	11.3	11.5	35.8
28	11	12	37.8
29	12	12.4	38
29	13.5	14	42
29	12.5	13.3	40.7
29	11.3	13.1	39.4
30	16	16.4	49.1
30	15.7	15.3	46.6
30	13.4	13.7	42
31	12.5	13.7	43.4
31	13.2	13.3	42
31	11.8	12.4	39.2
31	11.9	12.2	38.8
31	12	12.3	38.6
32	12.2	12.9	39.1
32	12.9	13.5	41.7
32	13.2	13.2	41.4
33	13.8	13.8	41.3
33	13.6	13	38.1
33	12.8	12.1	36.1
34	16.2	16.1	48.1
34	17.3	17.3	50.1
34	17.3	16.8	48.4
34	16	16.4	48.6
35	12	12.3	37.8
35	12.1	13.1	39.5
35	12.1	12.9	38.1
35	13	13.5	40.7
35	13	13.4	39.8
35	12	11.4	34.8
35	11.9	11.1	33.9
35	11.6	12.2	36
36	13.9	13.7	42
36	14	14.4	43.8
36	14.2	15.7	48.6
36	15.7	16.2	48.3
36	15	16	48.7
36	15.5	15.9	47.5
36	15.9	16.6	52.5
36	16.6	17.4	52.5
36	15.8	16.2	48.5
37	13.1	13.6	41.8
37	12.1	12.9	38.9
37	12.1	13.1	39.8
37	13.4	13.8	42.1
37	13.5	13.6	43.2
37	12.5	12.9	41.1
37	12.1	12.7	39.4
37	12	12.3	39.2
37	11.7	12.3	37.9
37	11.6	12.2	38.9
37	12	12.3	37.5
38	12	12.9	40.2
38	13.4	14.2	43
38	12	12.5	37.4
38	13	13.4	41.3
38	13.4	13.3	41.6
38	13.5	13.8	41.5
38	13.3	13.9	41.7
38	13.1	13.3	39.6
39	11.3	14	41.2
39	14	13.2	39.2
39	13.3	13.3	39.2
39	13.5	13.6	39.6
40	11.6	12.5	37.9
40	12.2	12.7	40.1
41	14.4	14.7	44.3
41	16.1	14.9	44.2
41	14.7	14.9	44.4
41	15.6	15.4	45.4
41	16.8	16.2	47.7
42	12.3	13.1	39.1
42	12.9	12.5	37
42	12.2	12.1	35.8
42	11.9	11.8	35.8
43	12.1	12.1	38.6
43	11.4	11.7	38.9
43	11.1	11.3	36
44	14.2	15	45.4
44	14.6	14.8	44.6
44	14	14.9	45.1
44	15	15.3	45.9
44	15.6	15.3	45.7
